# Supplementary material for: Exploring the Reaction Mechanism of Polyethylene Terephthalate Biodegradation through QM/MM Approach
Source: J Phys Chem B. 2024 Jul 29;128(31):7486–99. doi: 10.1021/acs.jpcb.4c02207 (PMC11317977; doi:10.1021/acs.jpcb.4c02207)
Supplement: Supplementary file 2 — jp4c02207_si_002.xls [file jp4c02207_si_002.xls]

## Sheet: Planilha1
#Residue	Energy RS	Energy TS1	Energy TS1-RS	Energy INT3	Energy TS4	Energy TS4-INT3	( values in kcal/mol)
M1	7.32166	6.91049	-0.41117	-18.4017	-7.2975	11.1042
Q2	-11.448	-9.75941	1.68855	-31.0579	-26.0125	5.04538
T3	-12.7515	-11.4465	1.30504	-32.5128	-27.9112	4.60159
N4	-14.4391	-12.9712	1.46788	-34.2662	-29.9579	4.30835
P5	-13.5066	-11.8889	1.61771	-33.4738	-28.8265	4.64725
Y6	-12.2204	-10.6277	1.59274	-32.3556	-27.4318	4.92382
A7	-10.81	-9.27945	1.53057	-31.3084	-25.9517	5.35679
R8	40.1458	39.202	-0.94383	9.61444	29.2536	19.6391
G9	-11.0364	-9.60199	1.43445	-30.5541	-25.5969	4.95716
P10	-13.8204	-12.4392	1.38124	-33.2318	-29.025	4.20683
N11	-13.4886	-12.2004	1.28821	-33.9645	-29.3002	4.66432
P12	-8.02993	-6.7931	1.23683	-29.2657	-22.8863	6.3794
T13	-17.6446	-16.5096	1.13499	-37.4464	-34.1581	3.28824
A14	-17.3501	-15.593	1.75712	-36.474	-33.7093	2.76474
A15	-16.8224	-14.842	1.98038	-36.336	-33.0341	3.30192
S16	-17.0357	-15.7365	1.29916	-37.568	-33.6558	3.91224
L17	-20.8328	-19.7962	1.03661	-41.2999	-38.3519	2.94805
E18	96.1484	78.0828	-18.0656	52.4982	92.5074	40.0091
A19	-15.2239	-14.0692	1.1547	-34.2852	-31.2467	3.0384
S20	-6.93927	-6.98544	-0.04617	-30.4158	-23.1377	7.27808
A21	-12.2715	-10.1316	2.13995	-31.892	-27.0311	4.86084
G22	-11.4814	-9.83915	1.64229	-32.6125	-27.0042	5.60834
P23	-10.9509	-9.6342	1.31668	-32.0144	-26.4744	5.54003
F24	-13.6654	-11.913	1.75237	-34.5032	-29.4741	5.02913
T25	-11.4192	-10.0156	1.40357	-30.4919	-25.8714	4.62042
V26	-10.016	-8.52538	1.49063	-30.3971	-24.7748	5.62231
R27	16.1639	19.2403	3.07641	5.25485	17.3062	12.0513
S28	-7.88815	-6.48164	1.40651	-28.7515	-22.8475	5.90395
F29	-14.6666	-13.0115	1.65515	-35.2625	-30.4792	4.78336
T30	-9.98018	-8.40607	1.57411	-30.1467	-24.6743	5.47234
V31	-10.7209	-9.82684	0.89404	-32.0938	-28.4516	3.64224
S32	-11.5353	-10.832	0.70322	-31.5884	-27.8031	3.78522
R33	10.9202	25.8416	14.9214	-3.97628	23.2137	27.19
P34	-7.89083	-6.20031	1.69052	-27.0238	-20.0001	7.02372
S35	-13.9113	-12.2718	1.63945	-32.8315	-27.8333	4.9982
G36	-15.0394	-14.081	0.95839	-33.9393	-28.7783	5.16106
Y37	-6.58501	-3.85603	2.72898	-25.6382	-17.8615	7.77676
G38	-3.06109	-0.9292	2.13189	-21.2876	-10.0154	11.2722
A39	-18.8811	-18.6157	0.26542	-39.7125	-38.91	0.80252
G40	-7.39314	-6.68262	0.71052	-25.8468	-20.6915	5.15532
T41	-13.3213	-11.6295	1.69177	-33.1716	-27.9502	5.22137
V42	-9.56892	-8.05368	1.51524	-31.8961	-26.4093	5.48678
Y43	-16.754	-15.4788	1.27524	-39.2141	-34.8902	4.32386
Y44	-11.4119	-10.0798	1.33213	-33.0889	-27.7885	5.30034
P45	-10.6525	-9.54835	1.10411	-30.8414	-25.8799	4.96152
T46	-11.5507	-10.1738	1.3769	-31.7052	-26.676	5.02918
N47	-11.9325	-10.6306	1.30194	-32.6117	-27.5842	5.02758
A48	-11.8455	-10.1647	1.68075	-31.7589	-26.7093	5.04961
G49	-11.1447	-9.69858	1.44608	-31.2069	-26.0717	5.13512
G50	-12.0704	-10.6357	1.43463	-32.8812	-27.775	5.10619
T51	-11.2859	-9.33159	1.95435	-31.1839	-25.8404	5.34351
V52	-10.951	-9.83571	1.11532	-31.7621	-26.6273	5.13484
G53	-12.0542	-10.4804	1.57379	-34.2555	-28.7855	5.46995
A54	-11.1269	-9.43527	1.69165	-28.9007	-24.0466	4.85414
I55	-7.13605	-6.4459	0.69015	-30.3896	-25.946	4.44357
A56	-14.6003	-14.1242	0.47614	-30.2881	-28.0102	2.27787
I57	2.96417	7.3219	4.35773	-15.536	-16.2065	-0.67046
V58	-29.2039	-29.6655	-0.46161	-37.153	-31.0202	6.13279
P59	29.3514	55.1164	25.765	77.9691	87.3714	9.40229
G60	21.9747	50.1092	28.1345	107.274	120.157	12.8823
Y61	-278.751	-552.95	-274.2	-505.975	-520.351	-14.3763
T62	-67.7381	-42.2082	25.5299	139.408	130.233	-9.17492
A63	99.2264	107.617	8.39101	123.684	164.304	40.6205
R64	-2.32348	21.3758	23.6992	-67.643	144.898	212.541
Q65	-22.7245	-17.5605	5.16405	-52.5562	-27.2357	25.3205
S66	11.3015	19.1597	7.85819	-45.4335	159.366	204.8
S67	-177.215	-222.158	-44.9427	-40.317	46.1552	86.4722
I68	-18.1003	-16.457	1.64328	-45.8618	-31.3943	14.4676
K69	-15.7264	-23.4295	-7.70307	45.4571	36.7231	-8.73398
W70	-8.18777	-7.93858	0.24919	34.0791	6.06564	-28.0135
W71	8.26363	12.9427	4.67907	7.35212	8.46661	1.11449
G72	-15.6675	-16.0008	-0.33335	-30.453	-29.6458	0.80717
P73	-10.6019	-9.33952	1.26237	-27.7491	-23.9655	3.78357
R74	170.083	150.426	-19.6571	151.864	199.827	47.9632
L75	-6.97416	-4.5384	2.43576	-24.9219	-19.3795	5.54247
A76	-9.33698	-7.91138	1.4256	-27.5088	-22.6464	4.86241
S77	-8.57903	-6.86554	1.71349	-26.8304	-21.8499	4.98046
H78	-4.90561	-4.14938	0.75623	-24.8216	-18.3137	6.50787
G79	-11.0221	-9.49043	1.53165	-29.7303	-24.9458	4.78443
F80	-10.9704	-9.4039	1.56651	-32.4784	-26.8783	5.60012
V81	-15.0775	-13.5654	1.51201	-33.9355	-29.5322	4.40336
V82	-5.84971	-4.15542	1.69429	-25.8346	-20.0617	5.77288
I83	-18.7016	-17.8873	0.81433	-37.3211	-31.477	5.84409
T84	3.82268	9.41432	5.59164	-11.9263	-3.61802	8.3083
I85	-22.4438	-19.9682	2.47556	-56.7839	-56.3563	0.42755
D86	132.363	155.936	23.5727	157.027	239.12	82.0921
T87	-13.8638	-8.96281	4.901	-45.4841	-58.1286	-12.6445
N88	-4.85053	0.8621	5.71263	-35.4307	-29.8273	5.60341
S89	-24.8332	-30.2299	-5.39668	-41.8179	-43.2569	-1.439
T90	-69.7556	-55.9528	13.8027	-100.571	-78.6532	21.9178
L91	-1.94604	-16.5177	-14.5717	10.0077	-34.3417	-44.3494
D92	175.389	241.141	65.7525	54.5979	94.5132	39.9154
Q93	-26.0774	13.667	39.7444	-33.7922	-35.06	-1.26774
P94	-14.3814	-1.8998	12.4816	-58.6717	-57.1105	1.56118
S95	-23.1526	-8.47935	14.6732	-48.7742	-43.2818	5.49235
S96	-9.0393	-3.80798	5.23132	-38.1718	-36.0089	2.16295
R97	351.695	417.471	65.7756	337.691	497.146	159.455
S98	-7.61497	-7.4144	0.20057	-40.001	-32.5127	7.4883
S99	-10.5294	-8.16369	2.36574	-31.0115	-27.5058	3.50569
Q100	-11.6076	-8.40376	3.20383	-47.7664	-36.7536	11.0128
Q101	-1.81332	2.00345	3.81677	-16.0391	-9.50132	6.53776
M102	-13.7417	-10.4742	3.26747	-35.4982	-29.3958	6.10236
A103	-8.04702	-5.42146	2.62556	-29.9606	-22.8455	7.11509
A104	-6.66089	-4.80751	1.85338	-28.4328	-22.2364	6.19642
L105	-8.78269	-6.62431	2.15838	-31.437	-24.4091	7.02782
R106	40.6736	57.067	16.3935	-8.35233	24.5764	32.9288
Q107	-12.0769	-10.9285	1.14835	-31.8275	-27.3698	4.45774
V108	-8.3603	-6.68955	1.67075	-29.0654	-23.1286	5.93685
A109	-9.88928	-8.12903	1.76025	-30.8233	-25.0485	5.77474
S110	-8.88647	-7.08056	1.80591	-28.9734	-22.891	6.08235
L111	-9.45852	-7.81426	1.64426	-29.6126	-23.8204	5.79226
N112	-10.8357	-8.93246	1.90326	-32.1148	-26.3388	5.77606
G113	-10.6979	-9.1274	1.57051	-30.9843	-25.5522	5.43212
T114	-11.7834	-10.4114	1.37202	-32.3645	-27.3984	4.96614
S115	-11.6341	-10.0279	1.60618	-32.3687	-27.0791	5.28963
S116	-12.0171	-10.3361	1.68101	-32.4166	-27.1721	5.2445
S117	-11.5395	-9.77538	1.76411	-31.1398	-25.7218	5.41805
P118	-11.7605	-10.107	1.65347	-31.1869	-26.0422	5.14473
I119	-11.7039	-9.95142	1.75245	-31.2403	-25.9595	5.28081
Y120	-11.8393	-10.076	1.76335	-32.5465	-27.1689	5.37756
G121	-11.2325	-9.57854	1.654	-31.437	-26.1324	5.3046
K122	20.5459	24.4936	3.94771	-0.25156	16.0204	16.272
V123	-9.49808	-8.00821	1.48987	-29.7827	-24.2235	5.5592
D124	36.3846	39.5523	3.16767	5.12583	26.2544	21.1285
T125	-13.062	-11.6295	1.43251	-31.7451	-27.2306	4.51451
A126	-12.719	-11.2892	1.42981	-31.6412	-27.089	4.55218
R127	33.2625	34.0984	0.83591	-7.42679	14.0817	21.5085
M128	-9.52909	-7.87995	1.64914	-27.2828	-22.3584	4.9244
G129	-9.35751	-9.03212	0.32539	-32.759	-25.5269	7.23211
V130	-9.9351	-8.78052	1.15458	-25.9882	-22.0046	3.98363
M131	10.621	-9.77756	-20.3985	-17.4077	-7.89971	9.508
G132	7.6317	14.8481	7.21643	23.0077	13.2196	-9.78809
W133	-10.9798	-35.6725	-24.6927	-132.383	-16.3446	116.038
S134	1.46511	-336.551	-338.017	5351.75	3801.34	-1550.41
M135	129.681	-18.3099	-147.991	176.45	109.346	-67.104
G136	16.3859	25.8605	9.47462	-2.59566	18.2771	20.8728
G137	12.4004	9.00453	-3.39589	-62.191	-45.7528	16.4382
G138	1.57987	3.16697	1.5871	-53.8608	-55.6484	-1.78756
G139	7.25061	11.4258	4.17521	-16.3994	-14.7598	1.63964
S140	0.35831	5.42936	5.07105	-31.7014	-32.0862	-0.38488
L141	-3.0701	-3.20824	-0.13814	-39.197	-32.3007	6.89633
I142	-3.45381	-1.9334	1.52041	-32.1889	-26.0434	6.14542
S143	-0.02362	-0.56906	-0.54544	-21.3834	-13.561	7.82248
A144	-6.08464	-5.51873	0.56591	-33.3283	-25.2103	8.11808
A145	-8.04358	-7.10107	0.94251	-33.0612	-27.0827	5.97849
N146	-2.45996	-2.12152	0.33844	-29.6125	-23.7507	5.86175
N147	-8.22301	-7.81686	0.40615	-32.8935	-26.6027	6.29074
P148	-12.2886	-10.5538	1.73478	-33.5492	-28.2699	5.27923
S149	-11.6564	-9.97316	1.68321	-31.9842	-26.8429	5.14126
L150	-7.68084	-5.2764	2.40444	-28.1627	-22.4959	5.66686
K151	41.0957	42.6379	1.54213	-8.62719	16.7254	25.3526
A152	-12.8587	-10.1356	2.72307	-35.0394	-30.8961	4.14328
A153	-5.24895	-3.45564	1.79331	-28.9966	-21.5798	7.41681
A154	-21.8707	-25.0615	-3.19074	-51.1617	-43.8805	7.28116
P155	-4.65293	3.90681	8.55974	-28.6526	-26.6156	2.037
Q156	-8.12481	-16.4507	-8.32587	-2.04494	-2.7123	-0.66736
A157	-23.3307	61.7314	85.0621	114.816	39.2522	-75.5635
P158	-11.3171	11.6967	23.0137	-34.8674	-67.7851	-32.9178
W159	-91.4475	-175.403	-83.955	-103.013	-37.6546	65.3584
D160	20.9688	-50.484	-71.4528	-426.931	-325.263	101.667
S161	16.6116	18.8624	2.25079	-48.0935	-8.79096	39.3026
S162	-14.2879	-12.958	1.32985	0.27934	-18.1034	-18.3827
T163	-20.9998	-10.5302	10.4696	-29.3576	-27.252	2.10561
N164	-16.336	-16.3653	-0.02924	-32.3646	-29.6583	2.70636
F165	-14.096	-14.5649	-0.46896	-36.8286	-31.9903	4.83825
S166	-12.8123	-13.6731	-0.86089	-38.8367	-31.3027	7.53404
S167	-13.5571	-12.5336	1.02351	-35.8651	-31.2935	4.57164
V168	-9.35672	-7.41655	1.94017	-31.5096	-25.3189	6.19073
T169	-11.228	-9.60483	1.62317	-31.4221	-26.2018	5.22024
V170	-12.3542	-9.8162	2.53803	-29.2215	-24.8865	4.33493
P171	-16.8745	-16.4502	0.42429	-35.8741	-31.6854	4.18871
T172	-9.6669	-6.41757	3.24933	-27.9291	-22.6479	5.28123
L173	-15.7656	-10.7361	5.02957	-33.5953	-31.6029	1.9924
I174	-1.6763	2.49999	4.17629	-28.4482	-20.3151	8.13302
F175	-11.2722	-6.98014	4.29204	-11.2305	-15.6543	-4.42378
A176	-7.17034	13.2491	20.4195	-32.6578	-21.2757	11.382
C177	-1.1006	33.0727	34.1733	-0.74434	-19.9783	-19.234
E178	446.316	561.952	115.636	419.727	291.671	-128.056
N179	-98.51	-118.094	-19.5838	-125.328	-84.5352	40.7929
D180	374.975	426.91	51.9353	313.816	244.07	-69.7459
S181	0.40572	40.9594	40.5537	11.7116	19.2639	7.55228
I182	31.1778	9.58416	-21.5936	2.13381	-11.4749	-13.6087
A183	-36.3179	-42.3368	-6.01892	-42.3539	-44.6417	-2.28788
P184	27.3406	62.8251	35.4845	21.8886	5.80881	-16.0798
V185	28.5545	46.2166	17.6621	28.7956	18.9311	-9.86457
N186	8.60768	29.4877	20.88	-3.23557	-0.71579	2.51978
S187	17.7082	27.6929	9.98478	12.4155	2.82215	-9.59335
S188	-6.78896	6.234	13.023	-44.1458	-58.4907	-14.3449
A189	2.80598	-1.13743	-3.94341	-36.3921	-18.6416	17.7504
L190	-11.3093	-14.1584	-2.84911	-36.8596	-28.2648	8.59479
P191	-9.64695	-17.1518	-7.50482	-43.3977	-30.5778	12.82
I192	-2.70909	-8.89402	-6.18493	-38.776	-25.4721	13.3039
Y193	-7.52759	-9.00616	-1.47857	-35.2691	-27.081	8.18813
D194	55.1345	12.0308	-43.1037	-86.6502	-26.837	59.8132
S195	-6.57186	-10.0537	-3.48187	-36.4416	-27.5783	8.86328
M196	-12.4606	-10.4016	2.05906	-36.264	-29.977	6.28701
S197	-10.5994	-8.84451	1.75486	-30.7491	-25.5939	5.15516
R198	19.7706	15.8412	-3.92947	-54.7332	-25.0168	29.7164
N199	-4.9859	-3.23618	1.74972	-27.6931	-20.2202	7.47284
A200	-14.2792	-13.069	1.21021	-32.2449	-27.9638	4.28115
K201	51.362	30.9722	-20.3898	-49.8406	-8.411	41.4296
Q202	-27.3162	-27.5095	-0.19323	-40.6068	-41.8702	-1.26336
F203	2.01899	0.28709	-1.7319	-25.3551	-16.8233	8.53178
L204	-33.5816	-34.9179	-1.33632	-53.8055	-49.135	4.67048
E205	273.448	289.744	16.2968	152.654	197.233	44.5795
I206	-52.2975	-66.9737	-14.6762	-90.3097	-37.1471	53.1626
N207	-246.553	-276.558	-30.0048	-242.994	-176.9	66.0942
G208	-53.3264	33.7339	87.0603	43.0192	-121.829	-164.848
G209	252.307	248.826	-3.48141	300.238	176.695	-123.544
S210	-53.9964	-24.5939	29.4025	62.436	-39.4373	-101.873
H211	-201.251	-391.087	-189.835	-15.2435	-121.452	-106.208
S212	-60.8747	40.6753	101.55	25.3513	-62.338	-87.6893
C213	-0.38949	176.083	176.472	294.732	-78.0229	-372.755
A214	-115.432	25.3097	140.742	-152.313	-177.128	-24.8153
N215	122.219	265.688	143.469	343.619	57.0051	-286.614
S216	8.42185	-27.7621	-36.184	-8.34083	47.7852	56.126
G217	39.8762	23.1867	-16.6896	11.6044	46.3365	34.7321
N218	121.932	141.214	19.2826	37.9736	205.134	167.161
S219	-118.413	-95.9923	22.4203	-130.222	-136.737	-6.51533
N220	569.317	359.361	-209.956	362.171	490.78	128.609
Q221	-86.938	68.1407	155.079	22.9972	-99.0482	-122.045
A222	-12.3196	-15.1456	-2.8259	-39.3519	-28.2491	11.1027
L223	4.87445	-0.59296	-5.46741	-32.673	-7.85292	24.8201
I224	16.0326	19.6327	3.60014	-0.01485	13.0121	13.027
G225	-6.12899	-6.4521	-0.32311	-21.7371	-14.9875	6.74962
K226	51.5713	21.3634	-30.2079	-12.5911	34.2313	46.8224
K227	81.2419	64.3183	-16.9236	12.566	56.3201	43.7541
G228	-0.35205	2.10125	2.4533	-19.0138	-11.6677	7.34608
V229	-8.29489	-7.31696	0.97793	-27.3289	-22.747	4.58195
A230	-6.10462	-5.13903	0.96559	-28.0106	-21.0303	6.98029
W231	-4.56713	-2.47208	2.09505	-26.1942	-18.2798	7.91437
M232	-2.08837	0.06555	2.15392	-20.9808	-14.4134	6.56733
K233	48.9066	44.2175	-4.68911	12.0256	34.737	22.7114
R234	40.1341	33.6316	-6.50249	-11.117	13.3867	24.5037
F235	-7.74895	-6.49232	1.25663	-28.4586	-22.6014	5.85729
M236	-10.2923	-9.12273	1.16959	-29.7813	-24.6257	5.1556
D237	55.1995	52.3735	-2.82603	9.80683	35.9556	26.1487
N238	-12.3854	-10.8244	1.561	-32.4167	-27.5038	4.91296
D239	40.0208	35.4178	-4.60304	-2.19632	20.0831	22.2795
T240	-11.2627	-9.38008	1.88263	-31.2917	-26.1743	5.1174
R241	26.2082	21.1465	-5.06169	-7.37475	9.23997	16.6147
Y242	-15.3815	-13.5408	1.84078	-34.2387	-30.4256	3.8131
S243	-15.0997	-13.469	1.63071	-33.2107	-29.5296	3.68104
T244	-14.5597	-12.4671	2.09259	-32.8462	-29.3214	3.52479
F245	-15.4528	-13.5149	1.93792	-33.705	-30.5161	3.18887
A246	-15.2484	-13.1789	2.06943	-33.4369	-30.1071	3.32978
C247	-13.553	-11.9733	1.5797	-32.2723	-27.9047	4.36761
E248	29.2239	12.9995	-16.2244	-28.2323	-2.49927	25.733
N249	-7.79311	-5.16553	2.62758	-28.5032	-24.3147	4.18855
P250	-1.89288	0.49321	2.38609	-25.955	-17.0011	8.95383
N251	-13.2616	-11.667	1.59458	-35.1088	-30.4071	4.70168
S252	-13.4043	-13.697	-0.29269	-29.953	-27.8231	2.1299
T253	53.6214	93.3546	39.7333	47.1505	67.5997	20.4492
R254	-712.69	-972.805	-260.114	-803.823	-834.39	-30.5669
V255	19.7768	12.2699	-7.50684	-9.35097	-0.03576	9.31521
S256	19.5712	39.378	19.8068	-6.08579	11.9449	18.0307
D257	55.8995	43.6269	-12.2726	-22.1185	-4.55453	17.564
F258	-3.34055	-1.84204	1.49851	-26.9422	-19.1594	7.78273
R259	40.1251	15.8523	-24.2728	-44.31	-16.4178	27.8923
T260	-11.7669	-10.4838	1.28314	-32.8737	-27.5089	5.36478
A261	-14.7754	-13.3004	1.47493	-33.5304	-29.4581	4.07229
N262	-8.84255	-7.98332	0.85923	-31.5036	-25.2933	6.21032
C263	-9.74254	-8.1791	1.56344	-30.9073	-25.1844	5.72292
S264	-12.0687	-10.8547	1.21398	-32.5449	-27.5433	5.00169
H265	-11.8512	-11.0959	0.75531	-32.7199	-27.5485	5.17143
H266	-12.4679	-11.026	1.4419	-32.9991	-28.0283	4.97074
H267	-12.0113	-10.6287	1.38257	-32.0744	-27.1674	4.90694
H268	-10.6591	-9.71079	0.94829	-31.1975	-25.8466	5.35091
H269	-11.3917	-10.5835	0.80821	-32.52	-27.2028	5.31725
H270	4.86411	-0.40111	-5.26522	-29.4304	-17.6594	11.771
